# Supplementary material for: Expanding the Gene Expression Profiling of Drug Transporters and Drug-Metabolizing Enzymes to Include the Upper Female Reproductive Tract
Source: Pharmaceutics. 2026 May 21;18(5):629. doi: 10.3390/pharmaceutics18050629 (PMC13210441; doi:10.3390/pharmaceutics18050629)
Supplement: Supplementary file 1 [file pharmaceutics-18-00629-s001.zip]

Archive with 2 entries (2 files):
- Supp Materials s1_Revised 5.14.26_Final.pdf
- Supp Materials s2_Revised 5.14.26_Final.pdf
